# Supplementary material for: Superior growth performance in carp fry achieved with chitosan-alginate encapsulated A-ghrelin versus free peptide: Evidence from physiological, molecular, and morphological analyses
Source: PLoS One. 2025 Jun 30;20(6):e0327235. doi: 10.1371/journal.pone.0327235 (PMC12208430; doi:10.1371/journal.pone.0327235)
Supplement: S2 File — (XLSX) [file pone.0327235.s002.xlsx]

## Sheet: Sheet1
Treatments		SGOT (AST)	SGPT (ALT)	Growth Hormone (GH)	Cortisol	Lysozyme	Compelemant3	IgM	Glucose	Protein
Control		11746	4170	0.258	153.2	47.4	20.7	52.3	57.1	31.5
Control		11881	4485	0.245	156.8	44.2	18.9	48.9	61.84	29.5
Control		10426	4060	0.251	161.5	50.9	22.3	56.4	60.45	33.8
Control		11556	5325	0.286	158.3	49.7	21.6	54.7	66.32	32.7
Control		11841	5465	0.298	162.1	51.3	22.5	58.2	71.16	33.9
Control		11226	5235	0.291	163	52.4	23.2	60.1	65.08	34.5
Control		12181	5575	0.353	166.7	56.6	26.4	65.2	67.45	37.1
Control		11546	5660	0.334	165.4	52.7	24.3	61.4	66.98	34.9
Control		11241	5535	0.337	168.6	54.3	25.9	62.3	67.54	36.2
A-Ghrelin		12885	3765	0.383	209	49.6	21.7	56.4	83.2	32.9
A-Ghrelin		12860	3875	0.391	223	52.5	23.2	57.2	89.7	33.2
A-Ghrelin		11497	3150	0.387	216	50.2	22.6	57.5	90.1	33.6
A-Ghrelin		12955	4080	0.39	207	54.3	25.3	62.7	74.5	36.1
A-Ghrelin		12280	3985	0.396	194	52.7	24.5	60.4	74.9	35.3
A-Ghrelin		13145	4250	0.394	201	53.2	25.4	61.5	80.5	35.6
A-Ghrelin		13240	4690	0.426	204	63.5	32.2	75.3	81.2	43.3
A-Ghrelin		13750	4750	0.431	202	61.1	30.3	72.4	82.5	41.1
A-Ghrelin		13825	4565	0.418	215	65.9	35.5	77.7	81.7	45.6
A-Ghrelin loaded Cs-Al		12235	5460	0.366	172	33.9	15.9	43.2	64.5	21.8
A-Ghrelin loaded Cs-Al		11984	3865	0.371	185	32.8	12.6	45.7	68.3	21.6
A-Ghrelin loaded Cs-Al		12470	5220	0.411	183	36.7	14.8	48.2	70.2	24.5
A-Ghrelin loaded Cs-Al		12050	5420	0.431	139	42.5	17.5	51.6	56.2	28.5
A-Ghrelin loaded Cs-Al		11965	3895	0.408	147	45.6	21.4	53.5	57.2	31.5
A-Ghrelin loaded Cs-Al		11650	4150	0.436	135	41.3	20.9	54.6	53.2	30.4
A-Ghrelin loaded Cs-Al		11215	4360	0.367	161	43.5	17.7	46.5	66.5	28.9
A-Ghrelin loaded Cs-Al		12125	5265	0.437	159	48.2	22.3	57.2	64.3	32.5
A-Ghrelin loaded Cs-Al		11255	4935	0.443	162	44.4	18.8	56.3	65.7	29.5
A-Ghrelin loaded Cs		11845	4425	0.418	168	35.2	16.7	43.7	65.9	23.5
A-Ghrelin loaded Cs		11775	4530	0.425	182	37.7	15.6	45.2	72.1	24.1
A-Ghrelin loaded Cs		12440	4285	0.473	163	34.3	17.5	43.4	64.8	23.4
A-Ghrelin loaded Cs		12355	5435	0.517	142	39.2	16.7	51.7	56.8	27.2
A-Ghrelin loaded Cs		12247	5810	0.473	158	39.5	15.3	50.2	63.1	25.8
A-Ghrelin loaded Cs		12810	5290	0.449	153	41.3	17.6	52.3	61.7	26.8
A-Ghrelin loaded Cs		11825	4530	0.421	206	44.7	22.8	59.4	74.5	29.1
A-Ghrelin loaded Cs		12345	4575	0.442	214	43.2	20.9	61.1	75.3	29.4
A-Ghrelin loaded Cs		12145	5365	0.502	209	42.9	21.5	57.2	69.8	28.2
Cs-Al + A-Ghrelin		13260	3515	0.374	186	48.4	22.6	52.6	72.4	32.5
Cs-Al + A-Ghrelin		13785	3645	0.341	193	45.6	21.3	57.5	80.3	30.5
Cs-Al + A-Ghrelin		13975	3155	0.402	184	51.5	27.7	65.3	70.5	39.2
Cs-Al + A-Ghrelin		14280	4320	0.475	167	47.3	22.2	53.7	65.7	31.7
Cs-Al + A-Ghrelin		14670	4250	0.483	161	55.6	26.4	65.4	64.2	38.3
Cs-Al + A-Ghrelin		14310	3950	0.432	158	52.6	25.1	61.2	58.2	36.9
Cs-Al + A-Ghrelin		13960	4620	0.44	192	59.3	29.2	70.5	76.8	40.2
Cs-Al + A-Ghrelin		14320	4520	0.495	194	58.8	28.9	66.7	75.8	39.5
Cs-Al + A-Ghrelin		13945	5970	0.467	192	62.6	35.3	75.4	73.2	46.5
Cs-Al		12165	4260	0.307	187	53.2	26.4	64.9	75.2	35.6
Cs-Al		12050	4630	0.367	179	58.7	29.5	68.6	69.7	39.2
Cs-Al		12145	4560	0.395	185	56.5	25.3	63.2	74.5	36.7
Cs-Al		11455	4250	0.387	161	62.3	32.6	73.4	63.7	42.8
Cs-Al		12400	4390	0.391	163	63.4	35.5	70.8	65.2	42.5
Cs-Al		12305	4250	0.41	152	59.2	39.2	72.5	59.7	40.1
Cs-Al		12725	5840	0.387	178	65.2	33.4	74.3	69.1	44.7
Cs-Al		12445	5630	0.471	158	63.3	32.3	73.6	59.8	42.7
Cs-Al		12625	5715	0.402	163	68.5	37.4	78.4	68.7	49.5
