# Supplementary material for: Superior growth performance in carp fry achieved with chitosan-alginate encapsulated A-ghrelin versus free peptide: Evidence from physiological, molecular, and morphological analyses
Source: PLoS One. 2025 Jun 30;20(6):e0327235. doi: 10.1371/journal.pone.0327235 (PMC12208430; doi:10.1371/journal.pone.0327235)
Supplement: S3 File — (XLSX) [file pone.0327235.s003.xlsx]

## Sheet: Sheet1
									weight (g) n=10
	Treatments	The number of fold	The length of villi mm	The thickness of the intestine mm	The number of villi			Day 0 (after acclimation)	Day 28	Day 7	Day 21		Growth in 4 weeks (g) n=1	Average daily gain × 10	week 1 weight gain (g) per fish	week 1 feed intake (g) per fish	week 4 feed intake (g) per fish	Totall length (Cm) Day 28
	Control	25	0.0342	0.315	38			30.3	34.7	32.2	34.5		0.44	0.0157	0.19	0.61	0.37	3.05
	Control	27	0.036	0.21	42			29.8	35.5	31.2	35.6		0.57	0.0203	0.14	0.65	0.4	3.16
	Control	28	0.0432	0.225	46			30.8	35.9	30.2	33.4		0.51	0.0182	0.06	0.57	0.33	2.94
	A-Ghrelin	32	0.036	0.19995	54			30.5	49.9	30	44.8		1.94	0.0693	0.05	0.17	0.9	4.51
	A-Ghrelin	35	0.036	0.25005	50			29.1	49	31	45.3		1.99	0.0711	0.19	0.21	0.85	4.35
	A-Ghrelin	28	0.0558	0.30495	42			31.9	50.5	29	44.3		1.86	0.0664	0.29	0.14	0.95	4.67
	A-Ghrelin loaded Cs-Al	34	0.0468	0.564	53			31.4	54	28	45.7		2.26	0.0807	0.34	0.69	1.05	4.71
	A-Ghrelin loaded Cs-Al	32	0.0432	0.477	47			30.2	53.2	28.8	45.7		2.3	0.0821	0.14	0.65	1.11	4.75
	A-Ghrelin loaded Cs-Al	36	0.0414	0.513	43			29	52.4	27.2	45.7		2.34	0.0836	0.18	0.73	0.99	4.67
	A-Ghrelin loaded Cs	30	0.0324	0.363	52			31.4	51.5	32.5	43.7		2.01	0.0718	0.11	0.39	1.41	4.44
	A-Ghrelin loaded Cs	32	0.0378	0.33	41			32.4	53.1	31	44.5		2.07	0.0739	0.14	0.45	1.32	4.53
	A-Ghrelin loaded Cs	34	0.0432	0.37125	63			30.4	52.8	34	42.9		2.24	0.08	0.36	0.33	1.5	4.35
	Cs-Al + A-Ghrelin	34	0.036	0.37005	64			30	49.9	30.8	38.7		1.99	0.071	0.08	0.14	1.98	3.5
	Cs-Al + A-Ghrelin	36	0.0396	0.40245	46			30.8	49.8	30	39.4		1.9	0.0678	0.08	0.16	1.85	3.75
	Cs-Al + A-Ghrelin	33	0.0324	0.37065	52			31.6	49.4	30.4	38		1.78	0.0636	0.12	0.12	2.11	3.25
	Cs-Al	36	0.0432	0.315	50			30.9	36.6	31.6	36.1		0.57	0.0203	0.07	0.46	0.3	2.9
	Cs-Al	30	0.0468	0.2625	44			31.5	36.1	32.2	37.5		0.46	0.0164	0.07	0.46	0.37	3.21
	Cs-Al	32	0.036	0.3675	44			30.3	35.1	31	34.7		0.48	0.0171	0.07	0.46	0.23	2.59
